# Supplementary material for: Original Versus Generic Eltrombopag in Patients with Immune Thrombocytopenia: A Prospective Multi-Center Experience on Efficacy and Safety
Source: J Clin Med. 2026 Jan 13;15(2):634. doi: 10.3390/jcm15020634 (PMC12841940; doi:10.3390/jcm15020634)
Supplement: Supplementary file 1 [file jcm-15-00634-s001.zip]

Archive with 1 entries (1 files):
- jcm-3941033-supplementary.pdf
